# Supplementary material for: A Small Molecule That Promotes Cellular Senescence Prevents Fibrogenesis and Tumorigenesis
Source: Int J Mol Sci. 2022 Jun 20;23(12):6852. doi: 10.3390/ijms23126852 (PMC9224374; doi:10.3390/ijms23126852)
Supplement: Supplementary file 1 [file ijms-23-06852-s001.zip]

Archive with 1 entries (1 files):
- ijms-1762033-supplementary.pdf
